# Supplementary material for: Structure Identification of Germplasm Resources of Lotus with High Resistant Starch
Source: Polymers (Basel). 2026 Jul 15;18(14):1737. doi: 10.3390/polym18141737 (PMC13417616; doi:10.3390/polym18141737)
Supplement: Supplementary file 1 [file polymers-18-01737-s001.zip]

Archive with 1 entries (1 files):
- polymers-4349907-supplementary.pdf
